# Supplementary material for: Cellular conditions of weakly chelated magnesium ions strongly promote RNA stability and catalysis
Source: Nat Commun. 2018 Jun 1;9:2149. doi: 10.1038/s41467-018-04415-1 (PMC5984629; doi:10.1038/s41467-018-04415-1)
Supplement: Supplementary file 4 — Supplementary Data 1 [file 41467_2018_4415_MOESM4_ESM.xlsx]

## Sheet: SFile 1
Supplementary File 1 All experimental conditions in this paper
Figure1a and 2a	13.3 mM Mg2+	GluMg	AA4Mg	EDTAMg	2 mM Mg2+
Reaction condition	10 mM sodium cacodylate pH 7.0	10 mM sodium cacodylate pH 7.0	10 mM sodium cacodylate pH 7.0	10 mM sodium cacodylate pH 7.0	10 mM sodium cacodylate pH 7.0
	140 mM KCl	140 mM KCl	140 mM KCl	140 mM KCl	140 mM KCl
	13.3 mM MgCl2	13.3 mM MgCl2	16 mM MgCl2	13.3 mM MgCl2	2 mM MgCl2
	-	96 mM glutamate	96 mM glutamate	11.3 mM EDTA	-
	-	-	4.2 mM aspartate	-	-
	-	-	3.8 mM glutamine	-	-
	-	-	2.6 mM alanine	-	-
	0.5 OD/mL drz-spur-3	0.5 OD/mL drz-spur-3	0.5 OD/mL drz-spur-3	0.5 OD/mL drz-spur-3	0.5 OD/mL drz-spur-3
Monovalent ions	[Na+]=10 mM, [K+]=140 mM	[Na+]=10 mM, [K+]=236 mM	[Na+]=10 mM, [K+]=236 mM	[Na+]=33 mM, [K+]=140 mM	[Na+]=10 mM, [K+]=140 mM
	[Cl-]=167 mM	[Cl-]=167 mM	[Cl-]=172 mM	[Cl-]=167 mM	[Cl-]=144 mM
Figure1b and 2a	3.6 mM Mg2+	GluMg	AA4Mg	EDTAMg	0.5 mM Mg2+
Reaction condition	10 mM sodium cacodylate pH 7.0	10 mM sodium cacodylate pH 7.0	10 mM sodium cacodylate pH 7.0	10 mM sodium cacodylate pH 7.0	10 mM sodium cacodylate pH 7.0
	140 mM KCl	140 mM KCl	140 mM KCl	140 mM KCl	140 mM KCl
	3.6 mM MgCl2	3.6 mM MgCl2	4.6 mM MgCl2	3.6 mM MgCl2	0.5 mM MgCl2
	-	96 mM glutamate	96 mM glutamate	3.1 mM EDTA	-
	-	-	4.2 mM aspartate	-	-
	-	-	3.8 mM glutamine	-	-
	-	-	2.6 mM alanine	-	-
	0.5 OD/mL drz-spur-3	0.5 OD/mL drz-spur-3	0.5 OD/mL drz-spur-3	0.5 OD/mL drz-spur-3	0.5 OD/mL drz-spur-3
Monovalent ions	[Na+]=10 mM, [K+]=140 mM	[Na+]=10 mM, [K+]=236 mM	[Na+]=10 mM, [K+]=236 mM	[Na+]=16 mM, [K+]=140 mM	[Na+]=10 mM, [K+]=140 mM
	[Cl-]=147 mM	[Cl-]=147 mM	[Cl-]=149 mM	[Cl-]=147 mM	[Cl-]=141 mM
Figure1c and 2a	0.074 mM Mg2+	GluMg	AA4Mg	EDTAMg	0.01 mM Mg2+
Reaction condition	10 mM sodium cacodylate pH 7.0	10 mM sodium cacodylate pH 7.0	10 mM sodium cacodylate pH 7.0	10 mM sodium cacodylate pH 7.0	10 mM sodium cacodylate pH 7.0
	140 mM KCl	140 mM KCl	140 mM KCl	140 mM KCl	140 mM KCl
	0.074 mM MgCl2	0.074 mM MgCl2	0.093 mM MgCl2	0.074 mM MgCl2	0.01 mM MgCl2
	-	96 mM glutamate	96 mM glutamate	0.064 mM EDTA	-
	-	-	4.2 mM aspartate	-	-
	-	-	3.8 mM glutamine	-	-
	-	-	2.6 mM alanine	-	-
	0.5 OD/mL drz-spur-3	0.5 OD/mL drz-spur-3	0.5 OD/mL drz-spur-3	0.5 OD/mL drz-spur-3	0.5 OD/mL drz-spur-3
Monovalent ions	[Na+]=10 mM, [K+]=140 mM	[Na+]=10 mM, [K+]=236 mM	[Na+]=10 mM, [K+]=236 mM	[Na+]=10 mM, [K+]=140 mM	[Na+]=10 mM, [K+]=140 mM
	[Cl-]=140 mM	[Cl-]=140 mM	[Cl-]=140 mM	[Cl-]=140 mM	[Cl-]=140 mM
Figure 3a	13.3 mM Mg2+	GluMg	AA4Mg	EDTAMg	2 mM Mg2+
Reaction condition	25 mM Tris-HCl pH 8.3	25 mM Tris-HCl pH 8.3	25 mM Tris-HCl pH 8.3	25 mM Tris-HCl pH 8.3	25 mM Tris-HCl pH 8.3
	100 mM KCl	100 mM KCl	100 mM KCl	100 mM KCl	100 mM KCl
	13.3 mM MgCl2	13.3 mM MgCl2	16 mM MgCl2	13.3 mM MgCl2	2 mM MgCl2
	-	96 mM glutamate	96 mM glutamate	11.3 mM EDTA	-
	-	-	4.2 mM aspartate	-	-
	-	-	3.8 mM glutamine	-	-
	-	-	2.6 mM alanine	-	-
	230 kcpm drz-spur-3	230 kcpm drz-spur-3	230 kcpm drz-spur-3	230 kcpm drz-spur-3	230 kcpm drz-spur-3
Monovalent ions	[K+]=100 mM	[K+]=196 mM	[K+]=196 mM	[K+]=100 mM	[K+]=100 mM
	[Cl-]=136.6 mM	[Cl-]=136.6 mM	[Cl-]=142 mM	[Cl-]=136.6 mM	[Cl-]=114 mM
Figure 4a	0.1mM Mg2+	EDTAMg	GluMg	0.76 mM Mg2+
	25 mM Tris-HCl pH 7.5	25 mM Tris-HCl pH 7.5	25 mM Tris-HCl pH 7.5	25 mM Tris-HCl pH 7.5
	140 mM KCl	140 mM KCl	140 mM KCl	140 mM KCl
	0.1 mM MgCl2	0.76 mM MgCl2	0.76 mM MgCl2	0.76 mM MgCl2
	-	0.66 mM EDTA	96 mM glutamate	-
	CPEB3 ribozyme	CPEB3 ribozyme	CPEB3 ribozyme	CPEB3 ribozyme
Monovalent ions	[K+]=140 mM	[Na+]=1 mM, [K+]=140 mM	[K+]=236 mM	[K+]=140 mM
	[Cl-]=160 mM	[Cl-]=161 mM	[Cl-]=161 mM	[Cl-]=161 mM
Figure 4b, Supplementary Fig. 8	0.5 mM Mg2+	EDTAMg	GluMg	3.6 mM Mg2+
Reaction condition	25 mM Tris-HCl pH 7.5	25 mM Tris-HCl pH 7.5	25 mM Tris-HCl pH 7.5	25 mM Tris-HCl pH 7.5
	140 mM KCl	140 mM KCl	140 mM KCl	140 mM KCl
	0.5 mM MgCl2	3.6 mM MgCl2	3.6 mM MgCl2	3.6 mM MgCl2
	-	3.1 mM EDTA	96 mM glutamate	-
	CPEB3 ribozyme	CPEB3 ribozyme	CPEB3 ribozyme	CPEB3 ribozyme
Monovalent ions	[K+]=140 mM	[Na+]=6 mM, [K+]=140 mM	[K+]=236 mM	[K+]=140 mM
	[Cl-]=161 mM	[Cl-]=167 mM	[Cl-]=167 mM	[Cl-]=167 mM
Figure 4c	2 mM Mg2+	EDTAMg	GluMg	13.3 mM Mg2+
	25 mM Tris-HCl pH 7.5	25 mM Tris-HCl pH 7.5	25 mM Tris-HCl pH 7.5	25 mM Tris-HCl pH 7.5
	140 mM KCl	140 mM KCl	140 mM KCl	140 mM KCl
	2 mM MgCl2	13.3 mM MgCl2	13.3 mM MgCl2	13.3 mM MgCl2
	-	11.3 mM EDTA	96 mM glutamate	-
	CPEB3 ribozyme	CPEB3 ribozyme	CPEB3 ribozyme	CPEB3 ribozyme
Monovalent ions	[K+]=140 mM	[Na+]=23 mM, [K+]=140 mM	[K+]=236 mM	[K+]=140 mM
	[Cl-]=164 mM	[Cl-]=187 mM	[Cl-]=187 mM	[Cl-]=187 mM
Figure 5a	3 mM Mg2+	GluMg	Malate-Mg	Citrate-Mg	EDTAMg	1.1 mM Mg2+
Reaction condition	10 mM sodium cacodylate pH 7.0	10 mM sodium cacodylate pH 7.0	10 mM sodium cacodylate pH 7.0	10 mM sodium cacodylate pH 7.0	10 mM sodium cacodylate pH 7.0	10 mM sodium cacodylate pH 7.0
	140 mM KCl	140 mM KCl	140 mM KCl	140 mM KCl	140 mM KCl	140 mM KCl
	3 mM MgCl2	3 mM MgCl2	3 mM MgCl2	3 mM MgCl2	3 mM MgCl2	1.1 mM MgCl2
	-	28 mM glutamate	28 mM malate	28 mM citrate	28 mM EDTA	-
	0.5 OD/mL drz-spur-3	0.5 OD/mL drz-spur-3	0.5 OD/mL drz-spur-3	0.5 OD/mL drz-spur-3	0.5 OD/mL drz-spur-3	0.5 OD/mL drz-spur-3
Monovalent ions	[Na+]=10 mM, [K+]=140 mM	[Na+]=10 mM, [K+]=168 mM	[Na+]=38 mM, [K+]=140 mM	[Na+]=94 mM, [K+]=140 mM	[Na+]=36 mM, [K+]=140 mM	[Na+]=10 mM, [K+]=140 mM
	[Cl-]=146 mM	[Cl-]=146 mM	[Cl-]=146 mM	[Cl-]=146 mM	[Cl-]=146 mM	[Cl-]=142 mM
Supplementary Figure 3a	0 mM Glutamate	9.6 mM Glutamate	96 mM Glutamate
Reaction condition	10 mM sodium cacodylate pH 7.0	10 mM sodium cacodylate pH 7.0	10 mM sodium cacodylate pH 7.0
	140 mM KCl	140 mM KCl	140 mM KCl
	-	9.6 mM glutamate	96 mM glutamate
	0.5 OD/mL drz-spur-3	0.5 OD/mL drz-spur-3	0.5 OD/mL drz-spur-3
Monovalent ions	[Na+]=10 mM, [K+]=140 mM	[Na+]=10 mM, [K+]=150 mM	[Na+]=10 mM, [K+]=236 mM
	[Cl-]=140 mM	[Cl-]=140 mM	[Cl-]=140 mM
Supplementary Figure 3b	0 mM additional KCl	9.6 mM additional KCl	96 mM additional KCl
Reaction condition	10 mM sodium cacodylate pH 7.0	10 mM sodium cacodylate pH 7.0	10 mM sodium cacodylate pH 7.0
	140 mM KCl	140 mM KCl	140 mM KCl
	-	9.6 mM additional KCl	96 mM additional KCl
	0.5 OD/mL drz-spur-3	0.5 OD/mL drz-spur-3	0.5 OD/mL drz-spur-3
Monovalent ions	[Na+]=10 mM, [K+]=140 mM	[Na+]=10 mM, [K+]=150 mM	[Na+]=10 mM, [K+]=236 mM
	[Cl-]=140 mM	[Cl-]=150 mM	[Cl-]=236 mM
Supplementary Figure 4b	0.1mM Mg2+	EDTAMg	GluMg	0.76 mM Mg2+
Reaction condition	25 mM Tris-HCl pH 7.5	25 mM Tris-HCl pH 7.5	25 mM Tris-HCl pH 7.5	25 mM Tris-HCl pH 7.5
	140 mM KCl	140 mM KCl	140 mM KCl	140 mM KCl
	0.1 mM MgCl2	0.76 mM MgCl2	0.76 mM MgCl2	0.76 mM MgCl2
	-	0.66 mM EDTA	96 mM glutamate	-
	10 mM GlcN6P	10 mM GlcN6P	10 mM GlcN6P	10 mM GlcN6P
	glmS ribozyme	glmS ribozyme	glmS ribozyme	glmS ribozyme
Monovalent ions	[K+]=140 mM	Na+]=1 mM, [K+]=140 mM	[K+]=236 mM	[K+]=140 mM
	[Cl-]=170 mM	[Cl-]=172 mM	[Cl-]=172 mM	[Cl-]=172 mM
Supplementary Figure 4c	0.5 mM Mg2+	EDTAMg	GluMg	3.6 mM Mg2+
Reaction condition	25 mM Tris-HCl pH 7.5	25 mM Tris-HCl pH 7.5	25 mM Tris-HCl pH 7.5	25 mM Tris-HCl pH 7.5
	140 mM KCl	140 mM KCl	140 mM KCl	140 mM KCl
	0.5 mM MgCl2	3.6 mM MgCl2	3.6 mM MgCl2	3.6 mM MgCl2
	-	3.1 mM EDTA	96 mM glutamate	-
	10 mM GlcN6P	10 mM GlcN6P	10 mM GlcN6P	10 mM GlcN6P
	glmS ribozyme	glmS ribozyme	glmS ribozyme	glmS ribozyme
Monovalent ions	[K+]=140 mM	[Na+]=6 mM, [K+]=140 mM	[K+]=236 mM	[K+]=140 mM
	[Cl-]=171 mM	[Cl-]=177 mM	[Cl-]=177 mM	[Cl-]=177 mM
Supplementary Figure 4d	2 mM Mg2+	EDTAMg	GluMg	13.3 mM Mg2+
Reaction condition	25 mM Tris-HCl pH 7.5	25 mM Tris-HCl pH 7.5	25 mM Tris-HCl pH 7.5	25 mM Tris-HCl pH 7.5
	140 mM KCl	140 mM KCl	140 mM KCl	140 mM KCl
	2 mM MgCl2	13.3 mM MgCl2	13.3 mM MgCl2	13.3 mM MgCl2
	-	11.3 mM EDTA	96 mM glutamate	-
	10 mM GlcN6P	10 mM GlcN6P	10 mM GlcN6P	10 mM GlcN6P
	glmS ribozyme	glmS ribozyme	glmS ribozyme	glmS ribozyme
Monovalent ions	[K+]=140 mM	[Na+]=23 mM, [K+]=140 mM	[K+]=236 mM	[K+]=140 mM
	[Cl-]=174 mM	[Cl-]=197 mM	[Cl-]=197 mM	[Cl-]=197 mM
Supplementary Figure 5b	0.5 mM Mg2+	EDTAMg	GluMg	3.6 mM Mg2+
Reaction condition	25 mM Tris-HCl pH 7.5	25 mM Tris-HCl pH 7.5	25 mM Tris-HCl pH 7.5	25 mM Tris-HCl pH 7.5
	140 mM KCl	140 mM KCl	140 mM KCl	140 mM KCl
	0.5 mM MgCl2	3.6 mM MgCl2	3.6 mM MgCl2	3.6 mM MgCl2
	-	3.1 mM EDTA	96 mM glutamate	-
	Hammerhead 16	Hammerhead 16	Hammerhead 16	Hammerhead 16
Monovalent ions	[K+]=140 mM	[Na+]=6 mM, [K+]=140 mM	[K+]=236 mM	[K+]=140 mM
	[Cl-]=161 mM	[Cl-]=167 mM	[Cl-]=167 mM	[Cl-]=167 mM
Supplementary Figure 5c	2 mM Mg2+	EDTAMg	GluMg	13.3 mM Mg2+
Reaction condition	25 mM Tris-HCl pH 7.5	25 mM Tris-HCl pH 7.5	25 mM Tris-HCl pH 7.5	25 mM Tris-HCl pH 7.5
	140 mM KCl	140 mM KCl	140 mM KCl	140 mM KCl
	2 mM MgCl2	13.3 mM MgCl2	13.3 mM MgCl2	13.3 mM MgCl2
	-	11.3 mM EDTA	96 mM glutamate	-
	Hammerhead 16	Hammerhead 16	Hammerhead 16	Hammerhead 16
Monovalent ions	[K+]=140 mM	[Na+]=23 mM, [K+]=140 mM	[K+]=236 mM	[K+]=140 mM
	[Cl-]=164 mM	[Cl-]=187 mM	[Cl-]=187 mM	[Cl-]=187 mM
Supplementary Figure 6	10 mM Mg2+	GluMg	0.5 mM Mg2+
Reaction condition	0.2 mg/mL CPEB-3 ribozyme	0.2 mg/mL CPEB-3 ribozyme	0.2 mg/mL CPEB-3 ribozyme
	30 mM HEPES pH 8.0	30 mM HEPES pH 8.0	30 mM HEPES pH 8.0
	120 mM KCl	120 mM KCl	120 mM KCl
	10 mM MgCl2	10 mM MgCl2	0.5 mM MgCl2
		67 mM glutamate
Monovalent ions	[Na+]=23 mM, [K+]=120 mM	[Na+]=23 mM, [K+]=187 mM	[Na+]=23 mM, [K+]=120 mM
	[Cl-]=140 mM	[Cl-]=140 mM	[Cl-]=121 mM
Supplementary Figure 7c	oxo substrate	Rp substrate	Rp substrate	dithio substrate
Reaction condition	25 mM Tris-HCl pH 7.5	25 mM Tris-HCl pH 7.5	25 mM Tris-HCl pH 7.5	25 mM Tris-HCl pH 7.5
	140 mM KCl	140 mM KCl	140 mM KCl	140 mM KCl
	3.6 mM MgCl2	3.6 mM MgCl2	3.6 mM MgCl2	3.6 mM MgCl2
	10 mM GlcN6P	10 mM GlcN6P	10 mM GlcN6P	10 mM GlcN6P
	0.25 nM substrate RNA	0.25 nM substrate RNA	0.25 nM substrate RNA	0.25 nM substrate RNA
	100 nM enzyme RNA	100 nM enzyme RNA	100 nM enzyme RNA	100 nM enzyme RNA
Monovalent ions	[K+]=140 mM	[K+]=140 mM	[K+]=140 mM	[K+]=140 mM
	[Cl-]=177 mM	[Cl-]=177 mM	[Cl-]=177 mM	[Cl-]=177 mM
Supplementary Figure 7d	oxo substrate	Rp substrate	Rp substrate	dithio substrate
Reaction condition	25 mM Tris-HCl pH 7.5	25 mM Tris-HCl pH 7.5	25 mM Tris-HCl pH 7.5	25 mM Tris-HCl pH 7.5
	140 mM KCl	140 mM KCl	140 mM KCl	140 mM KCl
	0.5 mM MgCl2	0.5 mM MgCl2	0.5 mM MgCl2	0.5 mM MgCl2
	10 mM GlcN6P	10 mM GlcN6P	10 mM GlcN6P	10 mM GlcN6P
	0.25 nM substrate RNA	0.25 nM substrate RNA	0.25 nM substrate RNA	0.25 nM substrate RNA
	100 nM enzyme RNA	100 nM enzyme RNA	100 nM enzyme RNA	100 nM enzyme RNA
Monovalent ions	[K+]=140 mM	[K+]=140 mM	[K+]=140 mM	[K+]=140 mM
	[Cl-]=171 mM	[Cl-]=171 mM	[Cl-]=171 mM	[Cl-]=171 mM
Supplementary Figure 7e	oxo substrate	Rp substrate	Rp substrate	dithio substrate
Reaction condition	25 mM Tris-HCl pH 7.5	25 mM Tris-HCl pH 7.5	25 mM Tris-HCl pH 7.5	25 mM Tris-HCl pH 7.5
	140 mM KCl	140 mM KCl	140 mM KCl	140 mM KCl
	3.6 mM MgCl2	3.6 mM MgCl2	3.6 mM MgCl2	3.6 mM MgCl2
	96 mM glutamate	96 mM glutamate	96 mM glutamate	96 mM glutamate
	10 mM GlcN6P	10 mM GlcN6P	10 mM GlcN6P	10 mM GlcN6P
	0.25 nM substrate RNA	0.25 nM substrate RNA	0.25 nM substrate RNA	0.25 nM substrate RNA
	100 nM enzyme RNA	100 nM enzyme RNA	100 nM enzyme RNA	100 nM enzyme RNA
Monovalent ions	[K+]=236 mM	[K+]=236 mM	[K+]=236 mM	[K+]=236 mM
	[Cl-]=177 mM	[Cl-]=177 mM	[Cl-]=177 mM	[Cl-]=177 mM
Supplementary Figure 9a	0.76 mM Mg2+	GluMg	EDTAMg	0.1 mM Mg2+
	25 mM Tris-HCl pH 7.5	25 mM Tris-HCl pH 7.5	25 mM Tris-HCl pH 7.5	25 mM Tris-HCl pH 7.5
	140 mM KCl	140 mM KCl	140 mM KCl	140 mM KCl
	0.76 mM MgCl2	0.76 mM MgCl2	0.76 mM MgCl2	0.76 mM MgCl2
	20% PEG8000	20% PEG8000	20% PEG8000	20% PEG8000
	CPEB3 ribozyme	96 mM glutamate	0.66 mM EDTA	CPEB3 ribozyme
		CPEB3 ribozyme	CPEB3 ribozyme
Monovalent ions	[K+]=140 mM	[K+]=236 mM	[Na+]=1 mM, [K+]=140 mM	[K+]=236 mM
	[Cl-]=161 mM	[Cl-]=161 mM	[Cl-]=161 mM	[Cl-]=161 mM
Supplementary Figure 9b	3.6 mM Mg2+	GluMg	EDTAMg	0.5 mM Mg2+
Reaction condition	25 mM Tris-HCl pH 7.5	25 mM Tris-HCl pH 7.5	25 mM Tris-HCl pH 7.5	25 mM Tris-HCl pH 7.5
	140 mM KCl	140 mM KCl	140 mM KCl	140 mM KCl
	3.6 mM MgCl2	3.6 mM MgCl2	3.6 mM MgCl2	3.6 mM MgCl2
	20% PEG8000	20% PEG8000	20% PEG8000	20% PEG8000
	CPEB3 ribozyme	96 mM glutamate	3.1 mM EDTA	CPEB3 ribozyme
		CPEB3 ribozyme	CPEB3 ribozyme
Monovalent ions	[K+]=140 mM	[K+]=236 mM	[Na+]=6 mM, [K+]=140 mM	[K+]=140mM
	[Cl-]=167 mM	[Cl-]=167 mM	[Cl-]=167 mM	[Cl-]=167 mM
Supplementary Figure 9c	13.3 mM Mg2+	GluMg	EDTAMg	Mg2+
	25 mM Tris-HCl pH 7.5	25 mM Tris-HCl pH 7.5	25 mM Tris-HCl pH 7.5	25 mM Tris-HCl pH 7.5
	140 mM KCl	140 mM KCl	140 mM KCl	140 mM KCl
	13.3 mM MgCl2	13.3 mM MgCl2	13.3 mM MgCl2	13.3 mM MgCl2
	20% PEG8000	96 mM glutamate	11.3 mM EDTA	20% PEG8000
	CPEB3 ribozyme	20% PEG8000	20% PEG8000	CPEB3 ribozyme
		CPEB3 ribozyme	CPEB3 ribozyme
Monovalent ions	[K+]=140 mM	[K+]=236 mM	[Na+]=23 mM, [K+]=140 mM	[K+]=140 mM
	[Cl-]=187 mM	[Cl-]=187 mM	[Cl-]=187 mM	[Cl-]=187 mM
